# Supplementary material for: Determination of Bioactive Compounds in Sequential Extracts of Chia Leaf (Salvia hispanica L.) Using UHPLC-HRMS (Q-Orbitrap) and a Global Evaluation of Antioxidant In Vitro Capacity
Source: Antioxidants (Basel). 2021 Jul 20;10(7):1151. doi: 10.3390/antiox10071151 (PMC8301112; doi:10.3390/antiox10071151)
Supplement: Supplementary file 1 [file antioxidants-10-01151-s001.zip]

Archive with 1 entries (1 files):
- antioxidants-1278958-supplementary.pdf
